# Supplementary material for: Fluorination Site and Degree Regulate the Decomposition of Fluorinated Ethyl Acetate Solvents on Lithium Metal: A First-Principles Molecular Dynamics Study
Source: Nanomaterials (Basel). 2026 Jun 30;16(13):810. doi: 10.3390/nano16130810 (PMC13362590; doi:10.3390/nano16130810)
Supplement: Supplementary file 1 [file nanomaterials-16-00810-s001.zip]

Archive with 1 entries (1 files):
- nanomaterials-4350624-supplementary.pdf
